# Supplementary material for: Biases in genome reconstruction from metagenomic data
Source: PeerJ. 2020 Oct 30;8:e10119. doi: 10.7717/peerj.10119 (PMC7605220; doi:10.7717/peerj.10119)
Supplement: Supplemental Information 7 [file peerj-08-10119-s007.xlsx]

## Sheet: GC Variance
Compairson1	Comparison2	p-value	Test	Rank	(l/m)Q	FDR
DelmontTaraMAGs	ParksTaraMAGs	4.35594e-177	Mann-Whitney U	1	0.00166667	2.61356e-176
TullyTaraMAGs	ParksTaraMAGs	5.65032e-173	Mann-Whitney U	2	0.00333333	1.6951e-172
DelmontTaraMAGs	RefSeqGenomes	1.61528e-129	Mann-Whitney U	3	0.005	3.23056e-129
TullyTaraMAGs	RefSeqGenomes	1.13381e-100	Mann-Whitney U	4	0.00666667	1.70072e-100
RefSeqGenomes	ParksTaraMAGs	5.03179e-38	Mann-Whitney U	5	0.00833333	6.03815e-38
DelmontTaraMAGs	TullyTaraMAGs	9.54879e-18	Mann-Whitney U	6	0.01	9.54879e-18
HotLakeMAGs	HotLakeGenomes	0.325751	Mann-Whitney U

## Sheet: Redundany Length
Compairson1	Comparison2	p-value	Test	Rank	(l/m)Q	FDR
RefSeqGenomes	ParksTaraMAGs	0	Mann-Whitney U	1	0.00166667	0
TullyTaraMAGs	ParksTaraMAGs	9.66412e-273	Mann-Whitney U	2	0.00333333	2.89924e-272
DelmontTaraMAGs	ParksTaraMAGs	2.01092e-195	Mann-Whitney U	3	0.005	4.02185e-195
DelmontTaraMAGs	RefSeqGenomes	2.96802e-171	Mann-Whitney U	4	0.00666667	4.45202e-171
DelmontTaraMAGs	TullyTaraMAGs	1.60481e-50	Mann-Whitney U	5	0.00833333	1.92577e-50
TullyTaraMAGs	RefSeqGenomes	8.67398e-43	Mann-Whitney U	6	0.01	8.67398e-43
HotLakeMAGs	HotLakeGenomes	0.0101652	Mann-Whitney U

## Sheet: Tetranucleotide Variance
Compairson1	Comparison2	p-value	Test	Rank	(l/m)Q	FDR
RefSeqGenomes	ParksTaraMAGs	2.58888e-173	Mann-Whitney U	1	0.00166667	1.55333e-172
DelmontTaraMAGs	RefSeqGenomes	9.18493e-156	Mann-Whitney U	2	0.00333333	2.75548e-155
TullyTaraMAGs	RefSeqGenomes	6.17596e-126	Mann-Whitney U	3	0.005	1.23519e-125
DelmontTaraMAGs	TullyTaraMAGs	2.20247e-31	Mann-Whitney U	4	0.00666667	3.3037e-31
TullyTaraMAGs	ParksTaraMAGs	8.97674e-12	Mann-Whitney U	5	0.00833333	1.07721e-11
DelmontTaraMAGs	ParksTaraMAGs	6.04171e-10	Mann-Whitney U	6	0.01	6.04171e-10
HotLakeMAGs	HotLakeGenomes	0.254335	T-test
